# Supplementary material for: Is it too complex? A survey of pediatric residency program’s educational approach for the care of children with medical complexity
Source: BMC Med Educ. 2023 May 12;23:331. doi: 10.1186/s12909-023-04324-y (PMC10174732; doi:10.1186/s12909-023-04324-y)
Supplement: Supplementary file 2 — Additional file 2. [file 12909_2023_4324_MOESM2_ESM.xlsx]

## Sheet: CMC Survey_Data 4.13.22
Response ID	Date submitted	Date started	Date last action	The general pediatrics continuity clinic experiences for our residents are:	The general pediatrics continuity clinic experiences for our residents are: [Other]	Does your residency continuity clinic site provide primary care for CMC?	At the clinic(s) where residents have continuity clinic, who is most likely to provide primary care for CMC?	Do residents have CMC intentionally assigned to their continuity panel?	At which level of training are residents assigned CMC to their panel? (select all that apply) [PGY1]	At which level of training are residents assigned CMC to their panel? (select all that apply) [PGY2]	At which level of training are residents assigned CMC to their panel? (select all that apply) [PGY3 or above]	Does your institution have an outpatient clinic that provides primary care for children with medical complexity (distinctive from the residency continuity clinic or other subspecialty clinics)	Does your hospital system have a specific inpatient team to provide non-ICU care for children with medical complexity?	Do residents rotate on this service for children with medical complexity?	Do you provide an outpatient rotation for caring for CMC?	Aside from rotational experiences, do your residents receive a specific educational curriculum to care for CMC?	Is your curriculum: [Traditional didactics]	Is your curriculum: [Simulation-based didactics]	Is your curriculum: [Asynchronous modules/reading ]	Is your curriculum: [Based on experiential learning (for example: bedside teaching, immersion, intentional relationships)]	Is your curriculum: [Other]	Please describe your curriculum and why you selected the categories in the previous question. Your explanation is valuable in helping us understand the variety of educational offerings across pediatric residencies. (if uncertain how to respond, please place "n/a" in the answer box)	When residents graduate from your program, how prepared are they to independently provide primary care for CMC?	Aside from time, what are factors that limit resident preparation to care for CMC upon graduation? (Please select the top three) [Inadequate knowledge of specialized CMC clinical topics ]	Aside from time, what are factors that limit resident preparation to care for CMC upon graduation? (Please select the top three) [Resident lack of interest in caring for CMC]	Aside from time, what are factors that limit resident preparation to care for CMC upon graduation? (Please select the top three) [Residents feeling overwhelmed as providers for CMC]	Aside from time, what are factors that limit resident preparation to care for CMC upon graduation? (Please select the top three) [Preferences of caregivers of CMC]	Aside from time, what are factors that limit resident preparation to care for CMC upon graduation? (Please select the top three) [Lack of expertise of faculty/preceptors in care of CMC]	Aside from time, what are factors that limit resident preparation to care for CMC upon graduation? (Please select the top three) [No clear national competencies ]	Aside from time, what are factors that limit resident preparation to care for CMC upon graduation? (Please select the top three) [Low patient volume of CMC (limited experience opportunities)]	Aside from time, what are factors that limit resident preparation to care for CMC upon graduation? (Please select the top three) [Other]	In a recent Delphi study published in Academic Pediatrics, the following topics related to CMC were identified as essential by &gt;70% of participants in all rounds and are in alignment with the international classification of functioning, disability and health (ICF) domains. You will see the topics listed in the left hand column of the array. (Huth, et al; Academic Pediatrics, 2020) Please rate …	In a recent Delphi study published in Academic Pediatrics, the following topics related to CMC were identified as essential by &gt;70% of participants in all rounds and are in alignment with the international classification of functioning, disability and health (ICF) domains. You will see the topics listed in the left hand column of the array. (Huth, et al; Academic Pediatrics, 2020) Please rate …	In a recent Delphi study published in Academic Pediatrics, the following topics related to CMC were identified as essential by &gt;70% of participants in all rounds and are in alignment with the international classification of functioning, disability and health (ICF) domains. You will see the topics listed in the left hand column of the array. (Huth, et al; Academic Pediatrics, 2020) Please rate …	In a recent Delphi study published in Academic Pediatrics, the following topics related to CMC were identified as essential by &gt;70% of participants in all rounds and are in alignment with the international classification of functioning, disability and health (ICF) domains. You will see the topics listed in the left hand column of the array. (Huth, et al; Academic Pediatrics, 2020) Please rate …	In a recent Delphi study published in Academic Pediatrics, the following topics related to CMC were identified as essential by &gt;70% of participants in all rounds and are in alignment with the international classification of functioning, disability and health (ICF) domains. You will see the topics listed in the left hand column of the array. (Huth, et al; Academic Pediatrics, 2020) Please rate …	In a recent Delphi study published in Academic Pediatrics, the following topics related to CMC were identified as essential by &gt;70% of participants in all rounds and are in alignment with the international classification of functioning, disability and health (ICF) domains. You will see the topics listed in the left hand column of the array. (Huth, et al; Academic Pediatrics, 2020) Please rate …	In a recent Delphi study published in Academic Pediatrics, the following topics related to CMC were identified as essential by &gt;70% of participants in all rounds and are in alignment with the international classification of functioning, disability and health (ICF) domains. You will see the topics listed in the left hand column of the array. (Huth, et al; Academic Pediatrics, 2020) Please rate …	In a recent Delphi study published in Academic Pediatrics, the following topics related to CMC were identified as essential by &gt;70% of participants in all rounds and are in alignment with the international classification of functioning, disability and health (ICF) domains. You will see the topics listed in the left hand column of the array. (Huth, et al; Academic Pediatrics, 2020) Please rate …	In a recent Delphi study published in Academic Pediatrics, the following topics related to CMC were identified as essential by &gt;70% of participants in all rounds and are in alignment with the international classification of functioning, disability and health (ICF) domains. You will see the topics listed in the left hand column of the array. (Huth, et al; Academic Pediatrics, 2020) Please rate …	In a recent Delphi study published in Academic Pediatrics, the following topics related to CMC were identified as essential by &gt;70% of participants in all rounds and are in alignment with the international classification of functioning, disability and health (ICF) domains. You will see the topics listed in the left hand column of the array. (Huth, et al; Academic Pediatrics, 2020) Please rate …	In a recent Delphi study published in Academic Pediatrics, the following topics related to CMC were identified as essential by &gt;70% of participants in all rounds and are in alignment with the international classification of functioning, disability and health (ICF) domains. You will see the topics listed in the left hand column of the array. (Huth, et al; Academic Pediatrics, 2020) Please rate …	Please indicate your 4ment with the statement: "Pediatric Residents should be competent in providing primary care for CMC upon graduation from residency."	If not mandated by the ACGME, how likely are you to implement a formal educational curriculum for CMC in the next 3 years?	Why are you slightly likely or not at all likely to implement a curriculum?	Should children with medical complexity receive primary care from a resident?	Please place any additional comments related to education or training of pediatric residents in the care of children with medical complexity in the field. (enter N/A if you have no more to add)	Region	Program Setting
3	2021-06-16 13:05:00	2021-06-16 13:00:00	2021-06-16 13:05:00	located within a primary clinical site sponsored by our children’s hospital or university system		yes	Attending physicians	No	N/A	N/A	N/A	no	No		no	no	N/A	N/A	N/A	N/A			very prepared	No	yes	No	No	No	No	No		3	3	3	3	3	3	4	3	3	4	3	3	not at all likely	Why this man to say for curriculum change when there is no fund for mandate. if you want to happen with grant then man need mote Fte to maek Requirements from aGCME and Chair boss man.	no	WE must teach resident to take care on ALL atient whether or not rhey has trach	Southeast	Community-based, university-affiliated
5	2021-06-16 13:28:00	2021-06-16 13:23:00	2021-06-16 13:28:00	located within a primary clinical site sponsored by our children’s hospital or university system		yes	Pediatric Residents	No	N/A	N/A	N/A	yes	No		no	no	N/A	N/A	N/A	N/A			very prepared	No	yes	No	yes	No	No	No		3	3	4	3	3	4	4	3	3	2	4	4	slightly likely	Clinical and lecture time constraints, the ability to integrate topics into other curricular aspects, rather than developing a stand-alone curriculum.	Yes	n/a	Mid-America	University-based
6	2021-06-16 14:14:00	2021-06-16 14:09:00	2021-06-16 14:14:00	located within a primary clinical site sponsored by our children’s hospital or university system		yes	Attending physicians	No	N/A	N/A	N/A	no	No		no	no	N/A	N/A	N/A	N/A			very prepared	yes	No	No	yes	No	yes	No		2	3	2	3	3	4	4	4	4	3	3	5	slightly likely	Competing educational interests across the program, and topics related to CMC care are intersperse across subspecialty and inpatient rotations.	Yes		Southwest	Military
8	2021-06-16 16:11:00	2021-06-16 16:07:00	2021-06-16 16:11:00	located within a primary clinical site sponsored by our children’s hospital or university system		yes	Pediatric Residents	Yes	Yes	Yes	Yes	no	No		Yes (2-4 weeks)	no	N/A	N/A	N/A	N/A			very prepared	No	yes	yes	No	No	No	No		4	3	3	3	3	4	4	4	3	3	4	5	very likely		Yes		Western	University-based
9	2021-06-17 09:44:00	2021-06-17 09:32:00	2021-06-17 09:44:00	A combination of the above		yes	Attending physicians	unsure	N/A	N/A	N/A	yes	No		no	no	N/A	N/A	N/A	N/A			extremely prepared	No	No	No	No	No	yes	No		4	4	3	4	4	4	4	4	3	4	3	5	very likely		Yes		Southeast	Community-Based,Community-based, university-affiliated
10	2021-06-17 21:48:00	2021-06-17 21:45:00	2021-06-17 21:48:00	located within a primary clinical site sponsored by our children’s hospital or university system		yes	Attending physicians	No	N/A	N/A	N/A	yes	No		no	no	N/A	N/A	N/A	N/A			somewhat prepared	yes	No	yes	yes	No	No	No		4	4	2	1	3	3	3	3	4	3	3	5	somewhat likely		Yes		New York	Community-Based,Community-based, university-affiliated
11	2021-06-18 12:59:00	2021-06-18 12:43:00	2021-06-18 12:59:00	based in individual community preceptor practices		yes	Attending physicians	No	N/A	N/A	N/A	unsure	No		no	no	N/A	N/A	N/A	N/A			somewhat prepared	No	No	No	No	No	No	No	I am not sure I can say how prepared they feel or the factors that limit their preparedness	3	Unsure	1	2	3	4	2	3	2	Unsure	2	4	somewhat likely		Yes	This is a tough survey to answer as it is hard to say as a program leader how prepared residents feel when they graduate so you would be better off surveying 3rd year residents. We have some curricula in place that primarily focuses on children with medical complexity such as our palliative care curriculum but I don't know the ins and outs of it - ex: I know they discuss difficult conversations b…	Mid-America	Community-Based
13	2021-06-28 15:00:00	2021-06-28 14:56:00	2021-06-28 15:00:00	based in individual community preceptor practices		yes	Attending physicians	unsure	N/A	N/A	N/A	yes	No		Yes (2-4 weeks)	no	N/A	N/A	N/A	N/A			somewhat prepared	yes	No	yes	No	No	No	No	lack of time in program carved out to this area	3	3	4	3	4	3	4	4	3	4	4	5	extremely Likely		Yes		Southeast	Community-based, university-affiliated
15	2021-06-30 14:10:00	2021-06-30 14:07:00	2021-06-30 14:10:00	located within a primary clinical site sponsored by our children’s hospital or university system		yes	Pediatric Residents	Yes	Yes	Yes	Yes	yes	Yes	Yes, this is a required rotation for 2-4 weeks.	Yes (2-4 weeks)	no	N/A	N/A	N/A	N/A			very prepared	No	No	No	No	No	yes	No		4	4	4	4	3	4	4	4	4	4	4	5	somewhat likely		Yes		Southeast	Community-Based,Community-based, university-affiliated
18	2021-07-14 18:40:00	2021-07-14 18:37:00	2021-07-14 18:40:00	located within a primary clinical site sponsored by our children’s hospital or university system		yes	Attending physicians	unsure	N/A	N/A	N/A	yes	No		Yes (2-4 weeks)	no	N/A	N/A	N/A	N/A			somewhat prepared	No	No	No	yes	No	yes	yes		3	2	2	2	2	2	3	2	2	Unsure	3	5	very likely		Yes		Mid-America	Community-Based,Community-based, university-affiliated
19	2021-07-21 14:22:00	2021-07-21 14:19:00	2021-07-21 14:22:00	A combination of the above		yes	Pediatric Residents	unsure	N/A	N/A	N/A	no	No		no	no	N/A	N/A	N/A	N/A			very prepared	No	No	No	No	No	No	No	unknown	4	4	3	4	4	5	4	4	3	3	4	5	very likely		Yes	N/A	Western	University-based
22	2021-07-28 14:51:00	2021-07-28 14:47:00	2021-07-28 14:51:00	A combination of the above		yes	Attending physicians	unsure	N/A	N/A	N/A	no	No		no	no	N/A	N/A	N/A	N/A			somewhat prepared	yes	yes	yes	yes	No	No	No		3	3	3	3	Unsure	2	2	3	Unsure	Unsure	2	5	extremely Likely		Yes		New York	Community-Based,Community-based, university-affiliated
25	2021-07-28 15:31:00	2021-07-28 15:29:00	2021-07-28 15:31:00	located within a primary clinical site sponsored by our children’s hospital or university system		yes	Attending physicians	No	N/A	N/A	N/A	yes	No		no	no	N/A	N/A	N/A	N/A			very prepared	No	No	yes	yes	No	No	No		4	3	3	3	4	4	4	3	1	2	3	4	very likely		unsure		Mid-America	University-based
26	2021-07-28 15:54:00	2021-07-28 15:49:00	2021-07-28 15:54:00	located within a primary clinical site sponsored by our children’s hospital or university system		yes	Attending physicians	unsure	N/A	N/A	N/A	no	No		no	no	N/A	N/A	N/A	N/A			somewhat prepared	yes	No	No	No	yes	yes	No		3	2	3	3	3	4	3	2	1	2	2	5	somewhat likely		Yes	n/A	Mid-America	Community-Based,Community-based, university-affiliated
27	2021-07-29 10:11:00	2021-07-29 10:07:00	2021-07-29 10:11:00	located within a primary clinical site sponsored by our children’s hospital or university system		yes	Attending physicians	No	N/A	N/A	N/A	yes	Yes	Yes, this is a required rotation for 2-4 weeks.	Yes (2 weeks or less)	no	N/A	N/A	N/A	N/A			somewhat prepared	yes	yes	No	yes	No	No	yes		3	3	1	3	3	3	3	4	3	3	4	1	very likely		Yes	N/A	Western	University-based
30	2021-08-18 15:08:00	2021-08-18 14:42:00	2021-08-18 15:08:00	A combination of the above		yes	Attending physicians	Yes	Yes	Yes	Yes	no	No		no	no	N/A	N/A	N/A	N/A			somewhat prepared	yes	yes	yes	No	No	No	No	varying experiences in community vs academic based continuity clinics	3	3	3	4	4	3	4	3	3	3	3	5	very likely		Yes	we have a blend of community clinics and an academic clinic for continuity clinics for our residents. In the community clinics residents don't typically have their own panel of patients so more spotty on how often and how involved they are with CMC. In the academic clinic the residents are assigned and help recruit CMC to their clinics and help with coordination with other specialists ,agencies. …	Midwest	Community-Based,Community-based, university-affiliated
31	2021-08-25 11:02:00	2021-08-25 10:58:00	2021-08-25 11:02:00	located within a primary clinical site sponsored by our children’s hospital or university system		yes	Pediatric Residents	No	N/A	N/A	N/A	no	No		no	no	N/A	N/A	N/A	N/A			extremely prepared	No	yes	No	No	No	yes	No		4	4	2	4	4	5	5	5	4	3	2	5	somewhat likely		Yes		Southeast	University-based
32	2021-08-25 12:45:00	2021-08-25 12:42:00	2021-08-25 12:45:00	located within a primary clinical site sponsored by our children’s hospital or university system		yes	Attending physicians	Yes	Yes	Yes	Yes	yes	Yes	Yes, this is a required rotation for 2 weeks or less	no	no	N/A	N/A	N/A	N/A			somewhat prepared	yes	No	No	yes	No	No	yes		4	3	4	3	2	3	3	4	3	3	5	4	very likely		Yes		New York	University-based
33	2021-08-31 14:06:00	2021-08-31 13:44:00	2021-08-31 14:06:00	A combination of the above		yes	Pediatric Residents	unsure	N/A	N/A	N/A	yes	No		Yes (2-4 weeks)	no	N/A	N/A	N/A	N/A			somewhat prepared	yes	No	yes	No	yes	No	No		3	3	2	2	3	3	3	3	2	3	3	3	not at all likely	We already tried this years ago with [REDACTED] curriculum on CMC as an optional curriculum and not everyone partook. Difficult to find curricular space. We already do some teaching on some of these topics in our noon conferences series and in inpatient and outpatient patient care.	Yes	Some of the questions asked did not provide all of the answers I needed. For example, we don't provide a mandatory clinical experience for all residents in CMC but do have an elective in our CMC clinic (that residents do not always spend time in), so the previous answers may be a little misleading for what you are looking for.	Western	University-based
36	2022-03-29 16:05:00	2022-03-29 16:02:00	2022-03-29 16:05:00	A combination of the above		yes	Attending physicians	No	N/A	N/A	N/A	yes	No		no	no	N/A	N/A	N/A	N/A			somewhat prepared	No	yes	yes	yes	No	yes	yes		3	4	2	2	3	4	2	4	3	2	3	4	slightly likely	time and implementation barriers (resources)	unsure	It takes WAY more work to have a resident as PCP for a complicated patient (outside of common chronic diseases like obesity, asthma, ADHD)	Northeast	Community-Based,Community-based, university-affiliated
37	2022-03-29 16:08:00	2022-03-29 16:05:00	2022-03-29 16:08:00	A combination of the above		yes	Attending physicians	No	N/A	N/A	N/A	yes	No		Yes (2-4 weeks)	no	N/A	N/A	N/A	N/A			somewhat prepared	yes	No	No	No	No	No	No		3	3	1	2	1	2	2	2	1	1	2	5	very likely		Yes		Southeast	Community-Based,Community-based, university-affiliated
40	2022-03-30 09:37:00	2022-03-30 09:28:00	2022-03-30 09:37:00	located within a primary clinical site sponsored by our children’s hospital or university system		yes	Attending physicians	unsure	N/A	N/A	N/A	no	No		no	no	N/A	N/A	N/A	N/A			very prepared	yes	No	yes	No	No	yes	No		3	3	1	4	3	4	3	4	1	2	4	5	somewhat likely		Yes	In many smaller programs CMC patients are more likely to be cared for at a regional center, which would make opportunities for exposure very limited. Many programs already struggle with findings opportunities for Adolescent, D&B rotations for similar reasons, and the capacity of these centers to absorb all these trainees as external rotators is limited. As much as I do think this is a critical is…	New York	Community-Based
41	2022-03-30 14:20:00	2022-03-30 14:16:00	2022-03-30 14:20:00	A combination of the above		yes	Attending physicians	No	N/A	N/A	N/A	no	Yes	Yes, this is a required rotation for 2-4 weeks.	no	no	N/A	N/A	N/A	N/A			very prepared	yes	No	yes	No	No	No	No		4	3	2	3	3	5	4	4	3	3	4	5	somewhat likely		Yes		Western	University-based
43	2022-03-31 08:18:00	2022-03-31 08:14:00	2022-03-31 08:18:00	A combination of the above		yes	Attending physicians	No	N/A	N/A	N/A	yes	No		no	no	N/A	N/A	N/A	N/A			somewhat prepared	No	No	No	No	yes	No	yes	I think low volume in that the kids with CMC need things frequently and it is hard to align that with resident outpatient schedules	4	3	3	3	3	4	4	3	3	3	4	5	somewhat likely		Yes		Northeast	Community-based, university-affiliated
45	2022-04-04 06:44:00	2022-04-04 06:35:00	2022-04-04 06:44:00	located within a primary clinical site sponsored by our children’s hospital or university system		yes	Attending physicians	No	N/A	N/A	N/A	no	No		no	no	N/A	N/A	N/A	N/A			slightly prepared	yes	No	No	yes	No	yes	No		1	1	1	1	1	1	1	1	1	1	1	5	slightly likely	Need to find faculty who can teach it	no	For the children with CMC and their families I think it is best if they are followed by an attending, but that residents have time devoted to working with those attendings and seeing patients with CMC on a two week rotation.	New York	University-based
46	2022-04-04 09:44:00	2022-04-04 09:37:00	2022-04-04 09:44:00	A combination of the above		yes	Pediatric Residents	No	N/A	N/A	N/A	no	No		no	no	N/A	N/A	N/A	N/A			somewhat prepared	yes	No	yes	No	No	No	No		3	3	3	3	2	4	4	4	3	3	3	5	somewhat likely		Yes	Super important for our residents to learn as CMC population continues to grow. Easy to start with a curriculum but would need more clinical support if to run an inpatient/consult team or outpatient clinic.	Southeast	Community-Based
49	2022-04-06 12:39:00	2022-04-06 12:36:00	2022-04-06 12:39:00	other	off-site FQHC	yes	Attending physicians	unsure	N/A	N/A	N/A	no	No		no	no	N/A	N/A	N/A	N/A			somewhat prepared	No	No	yes	yes	No	No	yes		3	3	3	3	3	3	3	3	3	3	3	5	very likely		Yes		Mid-Atlantic	Community-Based,Community-based, university-affiliated
51	2022-04-06 12:40:00	2022-04-06 12:37:00	2022-04-06 12:40:00	A combination of the above		yes	Advanced Practice Providers	Yes	Yes	Yes	Yes	no	No		no	no	N/A	N/A	N/A	N/A			somewhat prepared	No	No	No	No	No	No	yes		4	4	3	3	3	4	5	4	4	5	4	4	somewhat likely		Yes		New York	Community-Based,Community-based, university-affiliated
52	2022-04-06 12:44:00	2022-04-06 12:39:00	2022-04-06 12:44:00	located within a primary clinical site sponsored by our children’s hospital or university system		yes	Attending physicians	Yes	Yes	Yes	Yes	no	No		no	no	N/A	N/A	N/A	N/A			somewhat prepared	No	No	No	No	No	No	No	Residents don't uniformly take ownership of medically complex patients. The amount of autonomy delegated to residents varies tremendously between preceptors.	4	3	3	4	3		4	Unsure	Unsure	Unsure	Unsure	4	very likely		unsure		Mid-Atlantic	Community-Based,Community-based, university-affiliated
53	2022-04-06 12:46:00	2022-04-06 12:43:00	2022-04-06 12:46:00	located within a primary clinical site sponsored by our children’s hospital or university system		yes	Pediatric Residents	unsure	N/A	N/A	N/A	no	No		no	no	N/A	N/A	N/A	N/A			somewhat prepared	No	No	No	No	yes	yes	No		4	4	3	4	4	5	3	4	3	4	5	5	slightly likely	Time and resource availability	Yes		Western	Community-Based,Community-based, university-affiliated
55	2022-04-06 14:45:00	2022-04-06 12:46:00	2022-04-06 14:45:00	A combination of the above		yes	Attending physicians	No	N/A	N/A	N/A	no	No		no	no	N/A	N/A	N/A	N/A			not at all prepared	yes	yes	No	yes	yes	yes	yes		3	4	2	1	1	3	4	2	2	2	2	5	very likely		no	Thank you for doing this study. We are currently reviewing ways to enhance the training curriculum to include simulation-based learning that would provide some competency in caring for CMCs since there is just not enough volume in general clinic. Having a consensus on the skills/knowledge that a residency graduate should achieve (i.e. EPA) is helpful but in addition, the provision of education ma…	New York	Community-Based,Community-based, university-affiliated
57	2022-04-06 13:38:00	2022-04-06 13:34:00	2022-04-06 13:38:00	A combination of the above		yes	Attending physicians	Yes	No	No	Yes	yes	No		no	no	N/A	N/A	N/A	N/A			extremely prepared	yes	yes	No	No	No	yes	No		5	3	3	5	5	5	4	5	4	4	5	5	extremely Likely		Yes	In addition to being an APD, I am the director of our pediatric complex care clinic. While many of our residents see CMC in their continuity clinic, I have two PGY-3s going into PCCM who have continuity only in my clinic, which provides primary care to our patients.	Southeast	Community-Based,Community-based, university-affiliated
58	2022-04-06 14:31:00	2022-04-06 14:25:00	2022-04-06 14:31:00	other	Stand alone resident clinic practice sponsored by medical school faculty practice	yes	Pediatric Residents	Yes	No	Yes	No	yes	No		Yes (2-4 weeks)	no	N/A	N/A	N/A	N/A			very prepared	yes	No	yes	No	No	No	yes		4	3	2	3	3	4	3	4	2	3	2	4	very likely		Yes		Southwest	University-based
59	2022-04-06 15:08:00	2022-04-06 15:03:00	2022-04-06 15:08:00	located within a primary clinical site sponsored by our children’s hospital or university system		yes	Attending physicians	Yes	Yes	Yes	Yes	yes	No		no	no	N/A	N/A	N/A	N/A			somewhat prepared	No	yes	yes	yes	No	No	No		3	4	3	3	3	3	3	3	3	3	3	5	very likely		Yes		Western	Community-Based,Community-based, university-affiliated
60	2022-04-06 15:34:00	2022-04-06 15:31:00	2022-04-06 15:34:00	located within a primary clinical site sponsored by our children’s hospital or university system		yes	Pediatric Residents	unsure	N/A	N/A	N/A	no	Yes	Yes, this is a required rotation for 2-4 weeks.	no	no	N/A	N/A	N/A	N/A			very prepared	yes	yes	yes	No	No	No	No		4	3	3	3	4	4	3	3	3	3	3	5	n/a: Our program already has a formal curriculum		Yes		Southeast	University-based
62	2022-04-07 11:45:00	2022-04-07 11:41:00	2022-04-07 11:45:00	located within a primary clinical site sponsored by our children’s hospital or university system		yes	Pediatric Residents	Yes	Yes	Yes	Yes	no	No		no	no	N/A	N/A	N/A	N/A			very prepared	No	yes	yes	No	No	yes	No		4	3	3	4	3	4	4	4	3	3	3	4	somewhat likely		Yes		Western	University-based
63	2022-04-08 11:20:00	2022-04-08 11:15:00	2022-04-08 11:20:00	A combination of the above		yes	Attending physicians	No	N/A	N/A	N/A	yes	No		no	no	N/A	N/A	N/A	N/A			somewhat prepared	No	No	No	No	No	yes	No		3	4	3	4	3	3	4	4	Unsure	3	3	4	slightly likely	There are so many requirements and restrictions and the residency is only 3 years. How much more can you squeeze in? On the job training if it is necessary. Many have the skills to figure things out.	Yes		Western	University-based
4	2021-06-16 13:16:00	2021-06-16 13:11:00	2021-06-16 13:16:00	located within a primary clinical site sponsored by our children’s hospital or university system		yes	Pediatric Residents	No	N/A	N/A	N/A	yes	No		Yes (2-4 weeks)	yes	yes	No	No	No		We are still using the old version of the ABP Content Specifications (the one that is very detailed) to drive our Academic Half Day sessions. There are specific areas that are dedicated to Children with Special Health Care Needs within the document which translates to at least one AHD devoted to this population of children. Ironically, this session is scheduled for next week!	very prepared	No	yes	yes	No	No	No	yes		3	3	4	4	3	5	4	4	3	3	4	5	n/a: Our program already has a formal curriculum		Yes		Southwest	University-based
7	2021-06-16 14:39:00	2021-06-16 14:36:00	2021-06-16 14:39:00	A combination of the above		yes	Pediatric Residents	Yes	No	Yes	Yes	yes	No		no	yes	yes	No	No	No		It is brief. We use the [REDACTED] curriculum and then do morning report session.	very prepared	No	No	No	No	No	No	No		4	3	4	4	3	4	3	3	3	3	4	5	somewhat likely		Yes		New York	Community-Based,Community-based, university-affiliated
12	2022-04-07 10:48:00	2021-06-21 12:22:00	2022-04-07 10:48:00	based in individual community preceptor practices		yes	Attending physicians	unsure	N/A	N/A	N/A	yes	No		no	yes	yes	No	No	No		The residents receive at least one noon conference lecture specifically discussing the care of CMC	somewhat prepared	yes	No	No	No	yes	yes	No		4	3	2	3	3	3	3	3	4	3	2	4	somewhat likely		Yes		Midwest	University-based
14	2021-06-29 07:51:00	2021-06-29 07:45:00	2021-06-29 07:51:00	located within a primary clinical site sponsored by our children’s hospital or university system		yes	Pediatric Residents	Yes	Yes	Yes	Yes	yes	Yes	No	no	yes	yes	yes	yes	No		Every month the residents have protected time for hands on learning and didactics. One such session focuses on CMC. They have additional sessions on palliative care/end of life discussions. They also have the opportunity to have a second continuity clinic in the complex care clinic.	very prepared	yes	No	yes	No	No	yes	No		4	3	4	4	3	4	4	3	3	3	4	4	very likely		Yes		Southeast	University-based
16	2021-06-30 16:20:00	2021-06-30 16:11:00	2021-06-30 16:20:00	located within a primary clinical site sponsored by our children’s hospital or university system		yes	Pediatric Residents	No	N/A	N/A	N/A	yes	No		Yes (2-4 weeks)	yes	No	No	yes	yes	Flipped classroom with asynchronous reading, in person discussion during continuity curriculum	We offer an elective rotation in our complex care clinic which cares for the MOST complex children; however, we also have many children with medical complexity in our resident continuity panels. Some of our attendings from the complex care clinic (CCC) also attend in resident clinic. They have developed a continuity module on caring for children with medical complexity/medical home that is delive…	very prepared	No	yes	yes	No	No	No	No	Residents are not as involved with the non clinical aspects of CMC care such as care coordination, paperwork/orders etc.	4	3	3	4	3	2	4	3	3	4	3	5	n/a: Our program already has a formal curriculum		Yes	It is important that residents participate in the care of CMC - there are not enough CMC only practices to care for these children and those that exist tend to be centralized near academic centers. CMC live in all communities - access to well trained pediatricians is very important. Pediatric residents can provide excellent medical homes to CMC especially because they may have more time to offer …	Southwest	University-based
20	2021-07-28 14:41:00	2021-07-28 14:35:00	2021-07-28 14:41:00	A combination of the above		yes	Attending physicians	Yes	Yes	Yes	Yes	yes	Yes	Yes, this is a required rotation for 2-4 weeks.	no	yes	yes	yes	yes	No		We have noon conference didactics and case-based conferences inclusive of topics related to CMC. All interns have a 3-hour workshop dedicated to understanding transitions of CMC from hospital to home and inequities in available care based on language, poverty, and other patient and family characteristics. This workshop uses flipped classroom and an asynchronous video/OpenPediatrics module that fo…	somewhat prepared	yes	No	yes	No	No	yes	No		5	5	2	3	4	5	5	4	3	2	4	3	slightly likely	Competing educational demands that are better delineated and more common in pediatric practice	Yes		Northeast	University-based
21	2021-07-28 14:47:00	2021-07-28 14:41:00	2021-07-28 14:47:00	located within a primary clinical site sponsored by our children’s hospital or university system		yes	Pediatric Residents	Yes	Yes	Yes	Yes	no	No		no	yes	yes	No	yes	yes		As part of our medical home curriculum and as routine didactics in related specialties- ie neuro	very prepared	No	No	yes	No	No	No	No		4	3	4	5	4	4	5	4	3	4	5	5	somewhat likely		Yes		Northeast	Community-Based,Community-based, university-affiliated
23	2021-07-28 15:04:00	2021-07-28 14:58:00	2021-07-28 15:04:00	located within a primary clinical site sponsored by our children’s hospital or university system		yes	Attending physicians	No	N/A	N/A	N/A	yes	No		Yes (2-4 weeks)	yes	No	No	yes	yes		This is a 4 week curriculum that combines seeing patients in a Complex Care Clinic with asynchronous modules addressing 9 of 11 nationally recommended topics as well as several community based site visits.	extremely prepared	No	No	No	No	No	No	No	None of these are an issue	5	2	5	5	5	5	4	5	2	3	5	5	n/a: Our program already has a formal curriculum		Yes		Southwest	Community-Based,Community-based, university-affiliated
28	2021-07-29 22:13:00	2021-07-29 18:12:00	2021-07-29 22:13:00	other	Based in a FQHC	yes	Attending physicians	Yes	Yes	Yes	Yes	no	No		Yes (2-4 weeks)	yes	No	No	yes	No	Continuity talk	We go over caring for medically complex patients during a continuity clinic didactic and when residents are rotation through our clinic, there is bedside/clinic teaching on these patients.	somewhat prepared	No	No	No	yes	No	No	yes	patient no show rates , central scheduling inconsistent												4	somewhat likely		Yes	I feel strongly that residents need to be exposed to CMC, they se some in the hospital, some on specialty rotations, there is a CMC clinic in our city that they can choose to do an elective rotation. We do have CMC at our outpatient clinic, however continuity of care is difficult with our patient population and scheduling. We do better with continuity of well infant/toddlers than older children a…	Western	Community-Based
29	2021-07-30 07:30:00	2021-07-30 07:26:00	2021-07-30 07:30:00	located within a primary clinical site sponsored by our children’s hospital or university system		yes	Attending physicians	No	N/A	N/A	N/A	yes	Yes	Yes, this is a required rotation for 2-4 weeks.	no	yes	yes	No	No	yes		When on complex care rotation inpatient they receive twice to three times weekly didactics on complex care topics. They also get didactics in noon conference.	extremely prepared	No	No	yes	No	No	No	No		5	4	5	5	4	5	5	5	5	4	5	5	n/a: Our program already has a formal curriculum		Yes	We also have a longitudinal communication simulation curriculum that is a total of 12 hours over 3 years to teach delivering serious news and mapping goals of care	Mid-Atlantic	Community-Based,Community-based, university-affiliated
39	2022-03-29 18:27:00	2022-03-29 18:20:00	2022-03-29 18:27:00	located within a primary clinical site sponsored by our children’s hospital or university system		yes	Pediatric Residents	Yes	Yes	No	No	yes	No		no	yes	yes	No	yes	yes		Xxx	somewhat prepared	No	No	No	No	No	No	No	They are at least as prepared for cmc as any other child. Residents currently don’t get enough patient experience to be ready for independent practice.	5	3	3	4	4	4	3	4	3	3	4	5	n/a: Our program already has a formal curriculum		Yes	It is rare for families to be willing to bond to a second resident after their first resident graduates. The attending who was supervising that resident tends to take on the patient at that time as a result.	Western	Community-Based,Community-based, university-affiliated
42	2022-03-30 20:42:00	2022-03-30 20:37:00	2022-03-30 20:42:00	located within a primary clinical site sponsored by our children’s hospital or university system		yes	Attending physicians	Yes	Yes	Yes	Yes	yes	No		Yes (2-4 weeks)	yes	yes	yes	yes	yes		The curriculum is a combination of educational materials in both electronic and hard copies format that residents can review at any time. Simulations is part of the Academic half day where hands on training is provided; bedside teaching covers both inpatient and complex care clinic settings.	extremely prepared	yes	yes	yes	No	No	No	No		5	5	4	5	5	5	5	5	5	4	5	5	very likely		Yes		Midwest	University-based
44	2022-04-01 18:26:00	2022-04-01 18:14:00	2022-04-01 18:26:00	located within a primary clinical site sponsored by our children’s hospital or university system		yes	Attending physicians	Yes	No	Yes	No	no	No		no	yes	yes	No	yes	yes		Our residents learn about the primary care of children with medical complexity both in the inpatient service as as primary care providers. There is a continuity clinic didactic as part of of our weekly continuity clinic series. As PL2 and PL3 providers, residents provide primary care to a small panel of CSHCN allowing for experiential learning. In addition, there is an intentional handoff process…	very prepared	yes	No	yes	yes	No	No	No		3	3	3	4	3	4	3	3	3	3	3	5	very likely		unsure	I think residents can be PCPs if they are true primary care providers, with weekly continuity clinic so they are available over the academic year to provide care and not in random blocks. (meaning not the X + Y model) There needs to be a true PCMH model, with care management and a consistent preceptor who know resident and family. Resident clinic teams must function as a unit so they can cover wh…	New York	Community-based, university-affiliated
47	2022-04-04 16:20:00	2022-04-04 15:05:00	2022-04-04 16:20:00	A combination of the above		no		No	N/A	N/A	N/A	yes	Yes	Yes, this is a required rotation for 2-4 weeks.	Yes (2-4 weeks)	yes	yes	yes	No	yes		Simulation: GTube care, trach replacement to understand medical technology Didactics: nutrition and GT feeds Beside teaching: inpatient complex care team Difficult conversations: 1/2 day session involving communication experts / parents of kids with complex medical needs to practice challenging care conversations	very prepared	No	yes	yes	yes	No	No	No		4	4	3	4	3	5	4	5	3	3	5	5	extremely Likely		Yes		Southwest	University-based
50	2022-04-06 13:02:00	2022-04-06 12:37:00	2022-04-06 13:02:00	A combination of the above		yes	Attending physicians	No	N/A	N/A	N/A	yes	No		Yes (2-4 weeks)	yes	yes	No	yes	yes		We have a pediatric complex care program that provides care for a subset of CMC in both inpatient and outpatient settings. Our residents interface with our teams in the following ways: -2-4 week elective rotation in which they do inpatient/outpatient care, have a set of didactics, and asynchronous learning modules/articles -Every 12-18 months there is a learning half-day hosted by our pediatric c…	somewhat prepared	yes	No	No	No	No	No	No		3	3	2	3	3	4	3	3	3	3	3	5	n/a: Our program already has a formal curriculum		unsure		Midwest	University-based
54	2022-04-06 12:50:00	2022-04-06 12:45:00	2022-04-06 12:50:00	A combination of the above		yes	Attending physicians	Yes	Yes	Yes	Yes	no	No		no	yes	yes	No	No	No		Integrated into the academic half-day curriculum	very prepared	No	yes	yes	No	No	No	No		5	3	3	3	3	5	4	4	3	2	3	5	somewhat likely		Yes		Mid-Atlantic	Community-based, university-affiliated
56	2022-04-06 13:24:00	2022-04-06 13:18:00	2022-04-06 13:24:00	A combination of the above		yes	Attending physicians	No	N/A	N/A	N/A	yes	Yes	Yes, but offered only as an elective option and is not required	Yes (2-4 weeks)	yes	yes	yes	yes	yes		For those residents who have their continuity clinic in the campus-based complex care clinic, they will have more experiential learning in the clinic setting than those who are in community-based pediatric clinics. We have a high number of medically complex children, so they are not limited to our complex care inpatient service. The only children who are covered by the complex care inpatient serv…	very prepared	No	yes	No	yes	No	yes	No		4	3	4	5	4	4	3	3	2	3	4	5	very likely		Yes		Western	Community-based, university-affiliated
61	2022-04-06 19:54:00	2022-04-06 19:18:00	2022-04-06 19:54:00	located within a primary clinical site sponsored by our children’s hospital or university system		yes	Attending physicians	No	N/A	N/A	N/A	no	No		no	yes	yes	No	No	yes		1 dedicated lecture during didactics time	somewhat prepared	No	No	yes	yes	No	No	No		3	2	3	2	2	3	2	2	3	2	3	5	somewhat likely		Yes		Southwest	Community-Based,Community-based, university-affiliated
66	2022-04-12 06:07:00	2022-04-12 06:01:00	2022-04-12 06:07:00	located within a primary clinical site sponsored by our children’s hospital or university system		yes	Pediatric Residents	Yes	Yes	Yes	Yes	yes	Yes	Yes, this is a required rotation for 2-4 weeks.	Yes (2 weeks or less)	yes	yes	No	yes	No		there is no specific curriculum	somewhat prepared	yes	No	No	No	yes	yes	No		3	3	3	3	3	3	4	4	3	3	3	5	very likely		unsure		Southeast	University-based
																															No curriculum	3.40541	3.19444	2.59459	3.02703	3.02778	3.58333	3.43243	3.41667	2.73529	2.93939	3.19444
																															Curriculum	4.05556	3.22222	3.38889	3.88889	3.44444	4.11111	3.77778	3.72222	3.16667	3.05556	3.83333
																																0.724931	0.66845	0.864724	0.927556	0.877858	0.937321	0.867325	0.874234	0.931237	0.863836	0.950772
																																0.802366	0.808452	0.916444	0.900254	0.783823	0.900254	0.878204	0.894792	0.785905	0.639137	0.923548
[truncated: 3 more columns]

## Sheet: Demographics Data
				Responded	Non-Response	Total
		APPD Region	Mid-America	5	19	24
			Mid-Atlantic	4	14	18
			Midwest	4	23	27
			New York	9	22	31
			Northeast	4	8	12
			Southeast	11	31	42
			Southwest	7	5	12
			Western	12	17	29
						195
		Type of Institution		Responded	Non-Response	Total
			Community-Based	4	10	14
			Community-based, university-affiliated	28	59	87
			Military	1	5	6
			University-based	23	65	88
		Program Size		Responded	Non-Response	Total
			<30 (Small)	13	48	61
			30-70 (Medium)	31	62	93
			>70 (Large)	12	29	41
